# Supplementary material for: A novel prognostic signature and immune microenvironment characteristics associated with disulfidptosis in papillary thyroid carcinoma based on single-cell RNA sequencing
Source: Front Cell Dev Biol. 2023 Nov 14;11:1308352. doi: 10.3389/fcell.2023.1308352 (PMC10682199; doi:10.3389/fcell.2023.1308352)
Supplement: Supplementary file 4 [file DataSheet1.CSV]

TARDBP	TDP43	CHD4	HNRNPU	ATXN10	GTF2I	SART3	CAPZB	ARMC6	CHCHD3	NLN	HNRNPH1	HNRNPH2	HNRNPH3	MRPS17	ANP32E	PCBP1	PCBP2	PCBP3	PDLIM1	PRC1	ACTN1	ACTN2	ACTN3	ACTN4	FLNB	FLNC	IPO7	RNH1	FLNA	RPA1	PML	MYH9	MYH13	MYH10	MYH11	MYH14	MYH1	MYH2	MYH6	MYH4	MYH8	MYH7B	MYH7	MYH3	IQGAP1	HNRNPA3	HNRNPM	RRP1	MYL6
[truncated: 57 more columns]
